# Supplementary material for: Family influences on physical activity and sedentary behaviours in Chinese junior high school students: a cross-sectional study
Source: BMC Public Health. 2015 Mar 25;15:287. doi: 10.1186/s12889-015-1593-9 (PMC4376336; doi:10.1186/s12889-015-1593-9)
Supplement: Additional file 1: Table S1. — The association between family influence and the duration of MVPA per day (n = 7286). OR (95% CI) for the duration of MVPA of child (at least 60 minutes/day or not) by family influence. Multivariate models were adjusted for the following factors: (1) model 1 included certain family influence (encourage, watch or involve in); (2) model 2 included all family influence (encourage, watch and involve in); (3) model 3 additionally included sex, grade, BMI and health belief of daily PA time; (4) model 4 additionally included survey time, mother’s level of education and opinion regarding neighbourhood environment. Based on model 4, three-level nested models were specified (individual, class and school) with equal random effects variance and covariance being zero, and the coefficient is the SD (95% CI) of random intercept. Family influence was recoded as the continuous variable: (1) less than weekly: 0; (2) 1-2 days/week: 1.5; (3) 3-4 days/week: 3.5; (4) 5-7 days/week: 6. P-values for trend represent family influence group comparison. Table S2. The association between family influence and the frequency of MVPA (n = 7286). OR (95% CI) for the frequency of MVPA of child (7 days/week or not) by family influence. Table S3. The association between family influence and total MVPA per week (n = 7286). OR (95% CI) for the total level of MVPA of child (at least 60 minutes each day or not) by family influence. Table S4. The association between family influence and sedentary time (n = 7286). OR (95% CI) for sedentary time of child (at least 60 minutes/day or not) by family influence. [file 12889_2015_1593_MOESM1_ESM.xls]

## Sheet: Sheet1
Table A1. The association between family influence and the duration of MVPA per day (n=7286)*
		Model 1	P-value for trend	Model 2	P-value for trend	Model 3	P-value for trend	Model 4	P-value for trend
Verbal encouragement	Less than weekly	1	0.018	1	0.428	1	0.783	1	0.58
	1-2 days/wk	0.49 (0.39-0.62)		0.57 (0.45-0.73)		0.57 (0.44-0.74)		0.58 (0.45-0.75)
	3-4 days/wk	0.57 (0.45-0.72)		0.71 (0.55-0.92)		0.74 (0.57-0.98)		0.75 (0.57-0.98)
	5-7 days/wk	0.84 (0.69-1.02)		0.90 (0.72-1.13)		0.86 (0.67-1.09)		0.88 (0.69-1.12)
Watching	Less than weekly	1	<0.001	1	0.04	1	0.307	1	0.276
	1-2 days/wk	0.65 (0.55-0.77)		0.77 (0.64-0.94)		0.78 (0.63-0.95)		0.78 (0.64-0.96)
	3-4 days/wk	0.77 (0.62-0.96)		0.90 (0.70-1.16)		0.81 (0.62-1.05)		0.80 (0.62-1.05)
	5-7 days/wk	1.39 (1.16-1.67)		1.25 (0.98-1.60)		1.13 (0.88-1.47)		1.14 (0.88-1.48)
Involvement	Less than weekly	1	0.007	1	0.632	1	0.15	1	0.26
	1-2 days/wk	0.72 (0.61-0.84)		0.82 (0.68-0.99)		0.87 (0.72-1.06)		0.87 (0.72-1.07)
	3-4 days/wk	0.66 (0.52-0.83)		0.64 (0.49-0.84)		0.72 (0.55-0.96)		0.73 (0.55-0.97)
	5-7 days/wk	1.44 (1.18-1.75)		1.44 (0.86-1.44)		1.26 (0.96-1.67)		1.25 (0.95-1.66)
Random effect coefficient, SD (95% CI)
School					0.28 (0.18-0.45)
Class					0.26 (0.16-0.42)
Table A2. The association between family influence and the frequency of MVPA (n=7286)*
		Model 1	P-value for trend	Model 2	P-value for trend	Model 3	P-value for trend	Model 4	P-value for trend
Verbal encouragement	Less than weekly	1	<0.001	1	<0.001	1	<0.001	1	0.002
	1-2 days/wk	0.58 (0.48-0.70)		0.63 (0.52-0.74)		0.64 (0.52-0.78)		0.58 (0.45-0.75)
	3-4 days/wk	0.71 (0.59-0.86)		0.77 (0.63-0.95)		0.81 (0.65-0.99)		0.76 (0.62-0.94)
	5-7 days/wk	1.24 (1.05-1.45)		1.09 (0.90-1.31)		1.09 (0.90-1.32)		1.02 (0.84-1.23)
Watching	Less than weekly	1	<0.001	1	<0.001	1	<0.001	1	0.001
	1-2 days/wk	0.80 (0.70-0.90)		0.83 (0.72-0.96)		0.83 (0.72-0.97)		0.80 (0.69-0.93)
	3-4 days/wk	1.02 (0.87-1.20)		0.97 (0.80-1.17)		0.91 (0.75-1.11)		0.87 (0.72-1.02)
	5-7 days/wk	2.13 (1.83-2.47)		1.52 (1.25-1.84)		1.45 (1.19-1.77)		1.38 (1.13-1.68)
Involvement	Less than weekly	1	<0.001	1	0.003	1	<0.001	1	0.001
	1-2 days/wk	0.91 (0.81-1.03)		0.96 (0.84-1.11)		1.01 (0.87-1.17)		1.01 (0.87-1.17)
	3-4 days/wk	1.02 (0.86-1.21)		0.88 (0.72-1.07)		0.94 (0.77-1.15)		0.93 (0.76-1.14)
	5-7 days/wk	2.23 (1.90-2.62)		1.42 (1.15-1.74)		1.52 (1.23-1.88)		1.50 (1.21-1.86)
Random effect coefficient, SD (95% CI)
School					0.19 (0.11-0.35)
Class					0.26 (0.18-0.37)
Table A3. The association between family influence and total MVPA per week (n=7286)*
		Model 1	P-value for trend	Model 2	P-value for trend	Model 3	P-value for trend	Model 4	P-value for trend
Verbal encouragement	Less than weekly	1	<0.001	1	0.224	1	0.541	1	0.395
	1-2 days/wk	0.44 (0.32-0.59)		0.53 (0.39-0.73)		0.53 (0.38-0.74)		0.53 (0.38-0.75)
	3-4 days/wk	0.55 (0.40-0.74)		0.71 (0.51-0.99)		0.75 (0.53-1.06)		0.75 (0.53-1.05)
	5-7 days/wk	0.99 (0.78-1.26)		0.99 (0.74-1.32)		0.92 (0.68-1.25)		0.94 (0.69-1.28)
Watching	Less than weekly	1	<0.001	1	0.014	1	0.129	1	0.13
	1-2 days/wk	0.60 (0.49-0.75)		0.73 (0.57-0.93)		0.74 (0.57-0.97)		0.74 (0.54-0.97)
	3-4 days/wk	0.77 (0.58-1.11)		0.87 (0.63-1.19)		0.76 (0.55-1.07)		0.76 (0.55-1.07)
	5-7 days/wk	1.84 (1.49-2.28)		1.37 (1.02-1.84)		1.25 (0.91-1.71)		1.24 (0.91-1.71)
Involvement	Less than weekly	1	<0.001	1	0.018	1	0.001	1	0.003
	1-2 days/wk	0.66 (0.54-0.81)		0.75 (0.59-0.96)		0.81 (0.63-1.04)		0.81 (0.63-1.05)
	3-4 days/wk	0.66 (0.49-0.89)		0.61 (0.44-0.86)		0.73 (0.51-1.04)		0.74 (0.52-1.06)
	5-7 days/wk	2.04 (1.63-2.56)		1.39 (1.02-1.89)		1.67 (1.20-2.33)		1.67 (1.19-2.32)
Random effect coefficient, SD (95% CI)
School					0.33 (0.20-0.53)
Class					0.32 (0.20-0.51)
Table A4. The association between family influence and sedentary time (n=7286)*
		Model 1	P-value for trend	Model 2	P-value for trend	Model 3	P-value for trend	Model 4	P-value for trend
Verbal encouragement	Less than weekly	1	<0.001	1	<0.001	1	<0.001	1	0.003
	1-2 days/wk	1.33 (1.12-1.58)		1.17 (0.98-1.40)		1.16 (0.97-1.38)		1.13 (0.95-1.36)
	3-4 days/wk	1.33 (1.12-1.59)		1.09 (0.90-1.31)		1.08 (0.89-1.30)		1.03 (0.85-1.24)
	5-7 days/wk	1.85 (1.58-2.16)		1.39 (1.17-1.66)		1.39 (1.16-1.66)		1.29 (1.08-1.55)
Watching	Less than weekly	1	<0.001	1	0.018	1	0.014	1	0.064
	1-2 days/wk	1.39 (1.24-1.56)		1.25 (1.09-1.43)		1.24 (1.09-1.42)		1.20 (1.05-1.38)
	3-4 days/wk	1.59 (1.36-1.86)		1.30 (1.09-1.56)		1.31 (1.09-1.58)		1.23 (1.03-1.48)
	5-7 days/wk	1.82 (1.55-2.13)		1.24 (1.01-1.51)		1.25 (1.02-1.52)		1.19 (0.97-1.45)
Involvement	Less than weekly	1	<0.001	1	<0.001	1	<0.001	1	0.001
	1-2 days/wk	1.33 (1.19-1.49)		1.11 (0.98-1.27)		1.09 (0.96-1.25)		1.08 (0.94-1.23)
	3-4 days/wk	1.55 (1.32-1.83)		1.23 (1.01-1.48)		1.20 (0.99-1.45)		1.18 (0.98-1.43)
	5-7 days/wk	2.05 (1.72-2.44)		1.55 (1.24-1.92)		1.51 (1.22-1.88)		1.48 (1.19-1.84)
Random effect coefficient, SD (95% CI)
School					0.24 (0.15-0.40)
Class					0.28 (0.20-0.39)
